# Supplementary material for: 2,4-Diamino-6-methyl-1,3,5-triazin-1-ium chloride
Source: Acta Crystallogr Sect E Struct Rep Online. 2010 Mar 6;66(Pt 4):o759. doi: 10.1107/S1600536810007907 (PMC2984090; doi:10.1107/S1600536810007907)
Supplement: Supplementary file 2 [file e-66-0o759-Isup2.hkl]

# 
# h,k,l, Fc-squared, Fo-squared, sigma(Fo-squared) and status flag 
# 
data_I
_shelx_title ' 281207D_0m in P-1' 
_shelx_refln_list_code          4 
_shelx_F_calc_maximum      111.44 
_exptl_crystal_F_000       168.00 
_reflns_d_resolution_high  0.8256 
 
loop_ 
 _symmetry_equiv_pos_as_xyz 
 'x, y, z' 
 '-x, -y, -z' 
 
_cell_length_a     5.6449 
_cell_length_b     7.8723 
_cell_length_c     9.3476 
_cell_angle_alpha  65.551 
_cell_angle_beta   75.779 
_cell_angle_gamma  71.027 
 
_shelx_F_squared_multiplier     1.000 
 
loop_ 
 _refln_index_h 
 _refln_index_k 
 _refln_index_l 
 _refln_F_squared_calc 
 _refln_F_squared_meas 
 _refln_F_squared_sigma 
 _refln_observed_status 
   1   0   0      229.86      208.17      8.42 o 
   2   0   0      262.83      276.15     10.67 o 
   3   0   0        0.55        0.11      0.29 o 
   4   0   0       12.68       12.03      2.01 o 
   5   0   0       13.66       14.86      2.45 o 
   6   0   0       20.31       23.27      3.32 o 
  -6   1   0       13.83       16.47      3.08 o 
  -5   1   0       19.43       20.93      2.97 o 
  -4   1   0        9.26        7.21      1.74 o 
  -3   1   0      317.53      332.62     12.51 o 
  -2   1   0      185.23      216.72      6.00 o 
  -1   1   0      110.95      109.46      2.95 o 
   0   1   0       53.21       57.60      3.08 o 
   1   1   0      192.28      199.67      3.35 o 
   2   1   0      280.80      285.60      4.89 o 
   3   1   0      161.71      155.12      4.22 o 
   4   1   0      147.98      160.97      6.89 o 
   5   1   0       70.69       74.61      4.75 o 
   6   1   0       73.65       84.63      5.65 o 
  -5   2   0       43.66       38.11      3.90 o 
  -4   2   0        0.22        0.31      0.67 o 
  -3   2   0      189.91      209.40      6.89 o 
  -2   2   0       11.01        7.72      1.27 o 
  -1   2   0      174.32      203.74     10.74 o 
   0   2   0      814.30      802.80     49.56 o 
   1   2   0     2071.86     2028.75     36.90 o 
   2   2   0      723.70      740.18     27.86 o 
   3   2   0      119.24      116.25      4.08 o 
   4   2   0        3.46        3.17      0.98 o 
   5   2   0       91.68      107.99      5.53 o 
  -5   3   0       16.79       14.17      2.88 o 
  -4   3   0       38.77       39.07      3.70 o 
  -3   3   0        1.62        1.18      0.71 o 
  -2   3   0       46.59       38.09      2.79 o 
  -1   3   0       16.70       17.08      1.14 o 
   0   3   0       38.53       39.32      2.24 o 
   1   3   0        9.15       17.39      1.92 o 
   2   3   0      396.13      351.80     53.39 o 
   3   3   0      183.04      180.44      5.56 o 
   4   3   0       23.85       24.08      1.85 o 
   5   3   0      242.32      240.33      5.68 o 
   6   3   0        0.04        0.00      0.69 o 
  -4   4   0        0.11        0.51      0.94 o 
  -3   4   0       30.52       24.43      2.83 o 
  -2   4   0      156.13      152.50      6.11 o 
  -1   4   0       82.71       77.69      6.56 o 
   0   4   0      104.92      100.04      6.25 o 
   1   4   0       18.72       18.60      1.18 o 
   2   4   0      188.12      132.22     59.15 o 
   3   4   0      252.97      259.86      4.30 o 
   4   4   0        8.20        8.21      1.67 o 
   5   4   0       86.64       95.39      5.27 o 
  -4   5   0        7.67       10.40      2.68 o 
  -3   5   0        0.01        0.62      1.16 o 
  -2   5   0       58.88       52.26      3.99 o 
  -1   5   0        1.00        1.09      0.80 o 
   0   5   0      117.36      101.32      6.26 o 
   1   5   0       37.41       35.70      1.83 o 
   2   5   0      163.80      156.11      3.88 o 
   3   5   0       32.14       33.31      1.99 o 
   4   5   0       24.15       20.39      2.66 o 
   5   5   0        9.23        9.44      2.10 o 
   6   5   0       38.76       41.68      4.11 o 
  -3   6   0        6.94        5.58      2.14 o 
  -2   6   0        5.40        5.11      1.83 o 
  -1   6   0       23.81       23.03      2.74 o 
   0   6   0      126.61      138.75      5.69 o 
   1   6   0       12.45       10.39      1.25 o 
   2   6   0        5.61        5.30      0.97 o 
   3   6   0        4.94        3.30      1.44 o 
   4   6   0       65.55       70.71      4.93 o 
   5   6   0       20.25       20.26      3.03 o 
  -2   7   0        9.49        6.52      2.25 o 
  -1   7   0        2.36        2.99      1.54 o 
   0   7   0       10.81       13.25      2.34 o 
   1   7   0        3.44        3.09      0.92 o 
   2   7   0       39.61       40.48      2.48 o 
   3   7   0        0.30        0.38      0.71 o 
   4   7   0       12.74       14.64      2.68 o 
   5   7   0        4.92        2.63      1.49 o 
   0   8   0        1.40        2.12      1.58 o 
   1   8   0        9.30        9.85      1.56 o 
   2   8   0       15.57       16.80      2.77 o 
   3   8   0       27.88       28.34      3.41 o 
   4   8   0        0.46        2.05      1.34 o 
  -3  -8   1        5.11        5.47      1.96 o 
  -2  -8   1        0.10        0.00      0.77 o 
  -1  -8   1       14.04       14.35      2.79 o 
   0  -8   1        0.20        1.27      1.52 o 
  -4  -7   1       14.39       16.82      2.95 o 
  -3  -7   1       38.96       36.59      3.75 o 
  -2  -7   1        3.93        3.17      0.99 o 
  -1  -7   1        2.21        2.78      0.97 o 
   0  -7   1        1.42        2.61      1.41 o 
   1  -7   1       25.55       25.95      3.46 o 
   2  -7   1        2.79        2.39      1.74 o 
  -5  -6   1       38.00       36.77      4.04 o 
  -4  -6   1        4.49        5.18      1.78 o 
  -3  -6   1       13.61       13.03      1.57 o 
  -2  -6   1       16.00       19.79      1.73 o 
  -1  -6   1       66.98       63.50      2.88 o 
   0  -6   1        5.47        4.28      0.94 o 
   1  -6   1       14.42       12.38      2.32 o 
   2  -6   1        0.27        0.00      0.78 o 
   3  -6   1       12.48       14.19      2.99 o 
  -5  -5   1       15.93       15.06      2.63 o 
  -4  -5   1       92.87       99.71      5.60 o 
  -3  -5   1       12.99       14.39      1.51 o 
  -2  -5   1      138.33      132.94      3.87 o 
  -1  -5   1       75.21       73.23      6.86 o 
   0  -5   1        8.14        6.06      0.93 o 
   1  -5   1       27.05       23.99      2.59 o 
   2  -5   1       13.55       15.31      2.45 o 
   3  -5   1       28.96       27.09      3.26 o 
   4  -5   1        4.36        3.66      1.76 o 
  -6  -4   1        1.98        2.03      1.43 o 
  -5  -4   1        0.02        0.11      0.91 o 
  -4  -4   1      285.58      274.73      8.61 o 
  -3  -4   1       15.75       18.52      2.23 o 
  -2  -4   1      124.33      134.25      3.56 o 
  -1  -4   1      246.85      260.62      9.39 o 
   0  -4   1        0.23        0.59      0.35 o 
   1  -4   1       22.03       23.93      1.35 o 
   2  -4   1        4.82        4.95      1.45 o 
   3  -4   1        5.72        5.15      1.58 o 
   4  -4   1        0.01        0.36      0.91 o 
  -5  -3   1       74.85       74.46      4.62 o 
  -4  -3   1      163.95      166.85      6.29 o 
  -3  -3   1        0.52        0.16      0.28 o 
  -2  -3   1      119.87      112.12      3.48 o 
  -1  -3   1      548.11      558.09     17.72 o 
   0  -3   1      707.01      682.42     38.47 o 
   1  -3   1      238.86      251.85     18.43 o 
   2  -3   1       32.42       37.44      2.79 o 
   3  -3   1        6.38        4.86      1.38 o 
   4  -3   1       42.09       45.70      3.97 o 
   5  -3   1        0.29        0.51      1.03 o 
  -6  -2   1        3.37        2.90      1.67 o 
  -4  -2   1      162.86      152.68      5.60 o 
  -3  -2   1      236.09      244.19      6.38 o 
  -2  -2   1      164.81      150.65      4.53 o 
  -1  -2   1      225.74      234.04      3.47 o 
   0  -2   1      139.35      151.16      7.27 o 
   1  -2   1       84.26       82.43      5.54 o 
   2  -2   1       12.06       12.41      1.49 o 
   3  -2   1       57.52       62.68      3.73 o 
   4  -2   1       77.48       80.44      4.82 o 
   5  -2   1        1.43        1.85      1.23 o 
  -6  -1   1       33.59       34.14      3.93 o 
  -5  -1   1       70.81       74.81      5.04 o 
  -4  -1   1       33.35       32.69      2.52 o 
  -3  -1   1       36.91       28.76      2.05 o 
  -2  -1   1       13.34       15.08      1.32 o 
  -1  -1   1      461.02      508.51     36.26 o 
   0  -1   1      189.09      171.69      5.39 o 
   1  -1   1    12419.08    11015.93     51.50 o 
   2  -1   1       26.12       25.61      1.83 o 
   3  -1   1       60.08       59.55      3.35 o 
   4  -1   1        2.63        2.30      0.98 o 
   5  -1   1        2.35        2.48      1.32 o 
   6  -1   1        2.49        2.23      1.61 o 
  -6   0   1       13.57       15.04      2.97 o 
  -5   0   1       43.10       47.77      4.15 o 
  -4   0   1       68.37       70.09      2.65 o 
  -3   0   1       26.56       32.50      2.12 o 
  -2   0   1      814.38      842.42      8.68 o 
  -1   0   1      401.02      456.82      5.27 o 
   0   0   1      300.76      292.57     20.43 o 
   1   0   1       27.02       29.12      1.16 o 
   2   0   1       15.40       19.14      0.74 o 
   3   0   1      104.98      105.34      2.15 o 
   4   0   1       74.47       77.40      4.15 o 
   5   0   1       54.35       61.98      4.28 o 
   6   0   1       20.68       24.48      3.24 o 
  -6   1   1        0.02        0.00      1.03 o 
  -5   1   1        7.81        9.82      2.30 o 
  -4   1   1      196.50      211.50      7.88 o 
  -3   1   1        2.16        1.10      0.48 o 
  -2   1   1      776.58      822.16     11.57 o 
  -1   1   1        2.72        5.25      0.48 o 
   0   1   1      603.39      313.34    294.76 o 
   1   1   1     1199.92     1164.15     35.29 o 
   2   1   1     1545.35     1587.03     67.18 o 
   3   1   1      373.30      385.50     15.44 o 
   4   1   1       59.37       60.76      2.16 o 
   5   1   1        7.58        7.32      1.70 o 
  -5   2   1       13.59       13.68      2.74 o 
  -4   2   1       52.95       51.88      4.11 o 
  -3   2   1      189.79      198.22      6.98 o 
  -2   2   1        8.49        6.78      0.71 o 
  -1   2   1      234.70      239.38     12.16 o 
   0   2   1       33.74       40.63      2.91 o 
   1   2   1       60.11       71.96      1.20 o 
   2   2   1       20.63       25.01      1.53 o 
   3   2   1      241.17      222.54     10.22 o 
   4   2   1      115.52      124.61      9.69 o 
   5   2   1       16.50       16.61      2.28 o 
   6   2   1      122.03      114.82      6.27 o 
  -5   3   1        4.35        6.58      2.28 o 
  -4   3   1       16.12       14.66      2.59 o 
  -3   3   1        6.72        8.01      1.74 o 
  -2   3   1      142.30      130.23      4.43 o 
  -1   3   1      773.69      798.81     46.04 o 
   0   3   1      291.53      277.80     10.46 o 
   1   3   1      260.96      265.02      4.71 o 
   2   3   1       18.15       22.80      0.95 o 
   3   3   1      225.98      201.60      6.52 o 
   4   3   1      220.47      216.07      5.85 o 
   5   3   1        1.45        1.30      0.57 o 
   6   3   1       46.79       41.99      3.75 o 
  -4   4   1       22.88       26.53      3.30 o 
  -3   4   1       36.61       30.17      3.30 o 
  -2   4   1        0.33        0.74      0.83 o 
  -1   4   1      214.72      213.81     13.53 o 
   0   4   1        2.20        3.31      0.58 o 
   1   4   1      502.31      499.31      8.50 o 
   2   4   1       90.07      111.48      2.05 o 
   3   4   1      214.39      232.23      4.22 o 
   4   4   1       35.42       33.70      1.89 o 
   5   4   1       20.89       17.62      1.58 o 
  -4   5   1        4.86        6.23      2.25 o 
  -3   5   1       29.40       27.98      3.37 o 
  -2   5   1       49.77       46.45      3.77 o 
  -1   5   1       18.05       16.80      1.31 o 
   0   5   1      118.16      110.03      7.61 o 
   1   5   1      426.30      448.81     12.97 o 
   2   5   1       34.75       29.51      1.60 o 
   3   5   1       11.02       10.50      1.12 o 
   4   5   1        2.87        3.95      1.38 o 
   5   5   1       63.57       64.30      4.48 o 
   6   5   1       15.10       14.59      2.61 o 
  -3   6   1        9.89        7.94      2.41 o 
  -2   6   1        2.78        2.72      1.43 o 
  -1   6   1       41.53       40.01      3.44 o 
   0   6   1       10.25        9.92      1.18 o 
   1   6   1       24.99       24.86      1.65 o 
   2   6   1       18.96       17.89      1.42 o 
   3   6   1       79.04       77.74      4.66 o 
   4   6   1        3.28        4.31      1.58 o 
   5   6   1       16.13       18.47      2.86 o 
   6   6   1        5.74        7.88      2.28 o 
  -2   7   1        5.77        6.43      2.23 o 
  -1   7   1        0.17        0.51      1.07 o 
   0   7   1       18.25       14.97      2.34 o 
   1   7   1       14.00       12.46      1.44 o 
   2   7   1       32.15       37.66      3.41 o 
   3   7   1       48.97       55.91      4.31 o 
   4   7   1       43.58       41.23      3.95 o 
   5   7   1        0.86        1.07      1.20 o 
  -1   8   1        5.58        6.94      2.21 o 
   0   8   1       12.02       12.49      2.54 o 
   1   8   1        4.95        3.69      1.06 o 
   2   8   1       34.28       36.68      3.66 o 
   3   8   1       51.77       44.74      4.17 o 
   4   8   1        0.32        0.00      0.76 o 
  -3  -7   2        1.03        1.31      0.90 o 
  -2  -7   2        4.43        5.22      1.30 o 
  -1  -7   2        4.66        6.01      1.29 o 
   0  -7   2       18.22       17.96      2.99 o 
   1  -7   2        0.78        1.05      1.36 o 
  -4  -6   2       14.24       14.61      2.74 o 
  -3  -6   2       59.12       67.49      5.77 o 
  -2  -6   2        7.92        9.00      1.39 o 
  -1  -6   2       37.68       38.47      2.41 o 
   0  -6   2       17.79       17.45      2.61 o 
   1  -6   2        3.28        2.77      1.38 o 
   2  -6   2        6.34        6.65      2.12 o 
  -5  -5   2        1.97        2.74      1.56 o 
  -4  -5   2        0.04        0.78      0.96 o 
  -3  -5   2      187.59      188.95      8.09 o 
  -2  -5   2        6.04        7.02      1.18 o 
  -1  -5   2       42.75       44.61      2.36 o 
   0  -5   2       96.68      102.31      5.31 o 
   1  -5   2        0.01        0.58      0.89 o 
   2  -5   2        7.25        9.08      2.12 o 
   3  -5   2        0.54        0.98      0.98 o 
  -5  -4   2       39.76       34.14      3.59 o 
  -4  -4   2       86.25       80.99      5.00 o 
  -3  -4   2      169.91      175.20      6.81 o 
  -2  -4   2        0.03        0.20      0.32 o 
  -1  -4   2       52.86       52.92      2.30 o 
   0  -4   2      172.99      167.83      5.51 o 
   1  -4   2      146.78      139.77     10.11 o 
   2  -4   2       47.79       45.00      3.48 o 
   3  -4   2        6.60        6.49      1.83 o 
   4  -4   2        1.61        0.96      1.18 o 
  -5  -3   2       10.33        5.85      1.81 o 
  -4  -3   2      299.27      279.95      8.66 o 
  -3  -3   2      195.90      189.97      6.58 o 
  -2  -3   2      202.10      196.99     11.86 o 
  -1  -3   2       82.76       85.46      2.63 o 
   0  -3   2       48.54       41.51      1.90 o 
   1  -3   2       43.17       49.48      2.88 o 
   2  -3   2       29.09       26.55      2.41 o 
   3  -3   2        0.50        0.22      0.60 o 
   4  -3   2       12.84       10.33      2.19 o 
   5  -3   2       13.33       13.21      2.74 o 
  -6  -2   2        3.87        3.66      1.78 o 
  -5  -2   2       85.07       78.85      4.75 o 
  -3  -2   2       51.75       59.11      3.44 o 
  -2  -2   2       31.19       30.08      2.25 o 
  -1  -2   2        8.10       13.55      1.01 o 
   0  -2   2      179.97      167.40      5.03 o 
   1  -2   2       18.03       23.69      1.08 o 
   2  -2   2     2261.86     2165.84     19.08 o 
   3  -2   2        3.28        2.63      1.03 o 
   4  -2   2       11.18       13.03      2.21 o 
   5  -2   2        2.90        2.34      1.29 o 
  -6  -1   2       20.26       26.02      3.84 o 
  -5  -1   2       34.37       39.20      3.97 o 
  -4  -1   2       82.47       87.13      4.35 o 
  -3  -1   2      144.43      134.99      4.86 o 
  -1  -1   2      935.63     1051.36     11.36 o 
   0  -1   2      381.30      438.29      4.77 o 
   1  -1   2      230.59      221.14      7.08 o 
   2  -1   2       18.63       14.68      1.43 o 
   3  -1   2        0.01        0.13      0.42 o 
   4  -1   2       25.16       28.69      2.70 o 
   5  -1   2       22.63       24.97      2.90 o 
   6  -1   2       11.09       12.96      2.72 o 
  -6   0   2       11.58       11.49      2.92 o 
  -5   0   2        0.08        0.00      0.83 o 
  -4   0   2       32.78       34.72      2.09 o 
  -3   0   2      588.32      578.87      9.39 o 
  -2   0   2        3.03        2.05      0.69 o 
  -1   0   2     1588.84     1520.09     12.03 o 
   0   0   2        1.27        0.20      0.15 o 
   1   0   2      642.75      602.30     12.82 o 
   2   0   2      667.06      603.63     14.03 o 
   3   0   2      378.03      389.08      8.82 o 
   4   0   2       94.50      100.54      4.51 o 
   5   0   2       17.61       16.58      2.34 o 
  -5   1   2       18.12       23.78      3.41 o 
  -4   1   2       58.05       67.20      4.71 o 
  -3   1   2      104.71      114.20      3.23 o 
  -2   1   2      639.07      674.48      8.59 o 
  -1   1   2        4.62        5.51      0.78 o 
   0   1   2      583.29      618.61      6.56 o 
   1   1   2       46.90       56.05      0.91 o 
   2   1   2       33.54       37.21      0.95 o 
   3   1   2        1.32        1.40      0.32 o 
   4   1   2       63.53       63.27      8.55 o 
   5   1   2       39.69       39.20      2.30 o 
   6   1   2        6.16        5.65      1.83 o 
  -5   2   2       34.29       32.58      3.86 o 
  -4   2   2       23.97       24.39      3.01 o 
  -3   2   2       94.53      109.16      3.10 o 
  -2   2   2       63.34       64.69      2.70 o 
  -1   2   2      339.60      344.47      4.31 o 
   0   2   2     2507.51     1390.88   1082.94 o 
   1   2   2      456.66      423.61     10.00 o 
   2   2   2      260.35      307.24     11.60 o 
   3   2   2       17.65       14.34      9.17 o 
   4   2   2      105.89       94.14      3.48 o 
   5   2   2      103.33       98.75      5.20 o 
   6   2   2        0.06        0.00      0.58 o 
  -5   3   2        0.18        0.58      1.07 o 
  -4   3   2        3.02        3.79      1.56 o 
  -3   3   2       90.59       88.04      5.15 o 
  -2   3   2      107.85      112.00      4.70 o 
  -1   3   2        2.34        2.14      0.50 o 
   0   3   2      425.65      440.61     28.83 o 
   1   3   2        5.22        5.12      0.41 o 
   2   3   2      828.09      849.04      7.04 o 
   3   3   2       61.13       86.92      2.53 o 
   4   3   2      159.44      177.99      9.09 o 
   5   3   2       19.12       20.88      1.60 o 
   6   3   2        9.77        8.21      2.08 o 
  -4   4   2        7.05        7.45      2.21 o 
  -3   4   2       27.79       29.85      3.32 o 
  -2   4   2      107.34      105.00      5.20 o 
  -1   4   2      266.47      277.69     13.35 o 
   0   4   2       33.87       33.06      2.32 o 
   1   4   2      352.60      319.09     19.84 o 
   2   4   2      853.00      901.67      5.63 o 
   3   4   2       32.86       31.00      1.65 o 
   4   4   2       10.41        6.17      0.95 o 
   5   4   2        0.68        0.94      0.53 o 
   6   4   2       34.86       33.22      3.32 o 
  -4   5   2        0.05        0.00      1.41 o 
  -3   5   2        4.39        4.57      1.78 o 
  -2   5   2       33.38       30.97      3.15 o 
  -1   5   2        3.43        5.15      0.85 o 
   0   5   2      122.35      114.13      4.54 o 
   1   5   2       22.62       21.39      1.44 o 
   2   5   2       30.08       30.26      1.48 o 
   3   5   2       37.86       36.06      1.85 o 
   4   5   2      102.54       97.28      3.28 o 
   5   5   2        8.53       10.78      1.37 o 
   6   5   2       10.29       12.23      2.37 o 
  -3   6   2        0.90        1.29      1.47 o 
  -2   6   2      104.80      100.38      5.96 o 
  -1   6   2       23.39       22.98      2.66 o 
   0   6   2        0.19        0.00      0.35 o 
   1   6   2       39.63       13.69     19.03 o 
   2   6   2       52.50       51.31      2.55 o 
   3   6   2       64.54       64.77      4.17 o 
   4   6   2       71.56       79.30      4.89 o 
   5   6   2       43.18       38.44      3.66 o 
   6   6   2        0.44        0.98      1.25 o 
  -2   7   2        0.00        0.83      1.18 o 
  -1   7   2        0.29        0.87      1.03 o 
   0   7   2        6.28        6.13      1.12 o 
   1   7   2       32.52       31.42      2.02 o 
   2   7   2       13.10       11.96      2.10 o 
   3   7   2       68.26       58.24      4.28 o 
   4   7   2       92.92       78.36      5.24 o 
   5   7   2        1.37        2.10      1.45 o 
  -1   8   2       20.04       23.25      3.39 o 
   0   8   2       83.58       91.57      5.49 o 
   1   8   2       18.63       17.00      2.54 o 
   2   8   2        2.06        1.78      1.14 o 
   3   8   2        0.77        0.56      0.94 o 
   4   8   2       10.15       10.11      2.43 o 
   2   9   2        1.16        1.25      1.29 o 
   3   9   2       11.77       10.06      2.52 o 
  -2  -7   3       23.61       25.61      3.70 o 
  -1  -7   3        2.19        3.95      1.90 o 
   0  -7   3        5.60        7.39      2.34 o 
  -4  -6   3        1.22        0.60      1.03 o 
  -3  -6   3        0.32        0.27      0.65 o 
  -2  -6   3       69.83       73.69      3.61 o 
  -1  -6   3        1.57        1.56      0.77 o 
   0  -6   3       10.46        9.37      2.28 o 
   1  -6   3       27.61       25.08      3.37 o 
   2  -6   3        0.00        0.20      1.12 o 
  -5  -5   3       20.59       19.08      3.41 o 
  -4  -5   3       37.64       34.27      3.77 o 
  -3  -5   3       56.69       57.48      3.64 o 
  -2  -5   3       93.94       98.69      5.78 o 
  -1  -5   3        0.02        0.41      0.51 o 
   0  -5   3       13.30       14.82      1.52 o 
   1  -5   3       29.60       32.38      3.32 o 
   2  -5   3       24.34       20.10      2.88 o 
   3  -5   3        8.64        5.69      1.85 o 
  -5  -4   3       26.84       27.96      3.61 o 
  -4  -4   3       19.24       17.69      2.70 o 
  -3  -4   3      259.28      255.30      8.72 o 
  -2  -4   3      127.24      136.63      4.23 o 
  -1  -4   3       78.85       69.92      4.50 o 
   0  -4   3       33.64       38.17      2.07 o 
   1  -4   3        6.13        4.64      1.43 o 
   2  -4   3       15.27       17.02      2.43 o 
   3  -4   3        5.59        7.16      1.90 o 
   4  -4   3        0.21        0.00      0.71 o 
  -5  -3   3        8.56        9.53      2.32 o 
  -4  -3   3      125.85      117.61      5.98 o 
  -3  -3   3      160.36      159.82      6.49 o 
  -2  -3   3       47.96       47.48      2.36 o 
  -1  -3   3       10.47       10.99      1.17 o 
   0  -3   3        1.38        3.99      1.09 o 
   1  -3   3       37.36       36.30      1.89 o 
   2  -3   3        3.65        3.28      1.32 o 
   3  -3   3      391.55      378.84     10.24 o 
   4  -3   3        1.70        0.07      0.78 o 
   5  -3   3        1.60        2.09      1.05 o 
  -5  -2   3       43.79       54.55      4.26 o 
  -4  -2   3       42.22       39.60      3.35 o 
  -3  -2   3       97.42       97.75      4.77 o 
  -2  -2   3      113.46      111.96      4.71 o 
  -1  -2   3       19.45       19.85      1.34 o 
   0  -2   3      381.80      328.28      7.12 o 
   1  -2   3      188.84      193.65      6.22 o 
   2  -2   3       58.54       49.89      2.40 o 
   3  -2   3        2.19        1.32      0.83 o 
   4  -2   3        0.00        0.00      0.54 o 
   5  -2   3        3.55        3.56      1.66 o 
  -5  -1   3       30.78       32.53      3.17 o 
  -4  -1   3        1.61        1.74      0.96 o 
  -3  -1   3       74.49       70.51      3.88 o 
  -2  -1   3      852.04      849.43     12.12 o 
  -1  -1   3       13.68        8.36      0.89 o 
   0  -1   3      882.43      860.84     29.99 o 
   1  -1   3        2.31        2.36      0.36 o 
   2  -1   3      230.05      203.08      9.76 o 
   3  -1   3      196.84      173.21      6.50 o 
   4  -1   3       72.74       77.03      9.37 o 
   5  -1   3       14.89       14.58      1.76 o 
   6  -1   3        2.88        2.57      1.52 o 
  -5   0   3        0.13        0.00      0.85 o 
  -4   0   3       42.63       46.34      3.35 o 
  -3   0   3      121.89      115.69      4.71 o 
  -2   0   3      123.12      119.62      4.33 o 
  -1   0   3      843.25      875.80     10.53 o 
   0   0   3        1.17        0.74      0.35 o 
   1   0   3      470.26      479.85     15.79 o 
   2   0   3       34.68       26.12      0.90 o 
   3   0   3       13.67       16.00      1.17 o 
   4   0   3        0.13        0.47      0.43 o 
   5   0   3       13.33       12.66      1.55 o 
   6   0   3        8.33        7.65      2.25 o 
  -5   1   3        0.66        0.51      0.89 o 
  -4   1   3       90.46       90.32      5.71 o 
  -3   1   3       80.31       86.04      3.95 o 
  -2   1   3      312.55      367.68      7.32 o 
  -1   1   3      206.92      202.89      4.91 o 
   0   1   3      392.33      399.46      6.27 o 
   1   1   3     2165.53     2183.60     86.29 o 
   2   1   3      223.50      211.07      3.58 o 
   3   1   3      119.52      123.41      2.30 o 
   4   1   3       18.47       19.58      1.40 o 
   5   1   3       25.92       21.00      2.57 o 
   6   1   3       30.54       32.44      3.53 o 
  -5   2   3       17.57       22.31      3.55 o 
  -4   2   3        0.80        0.18      0.83 o 
  -3   2   3        9.90       10.93      1.26 o 
  -2   2   3      252.00      262.74     14.31 o 
  -1   2   3      160.33      146.97      4.24 o 
   0   2   3       11.69       13.90      1.27 o 
   1   2   3      335.33      352.50     16.29 o 
   2   2   3       16.38       14.35      0.94 o 
   3   2   3      508.40      495.82      9.18 o 
   4   2   3       17.52       20.97      1.05 o 
   5   2   3       75.12       72.43      4.55 o 
   6   2   3        6.00        4.44      1.63 o 
  -5   3   3        2.01        1.20      1.52 o 
  -4   3   3       36.78       36.15      3.93 o 
  -3   3   3       35.78       35.03      3.53 o 
  -2   3   3       99.39      108.82      4.84 o 
  -1   3   3      322.74      349.02     11.03 o 
   0   3   3      854.73      554.73    389.79 o 
   1   3   3       38.02       29.58      1.62 o 
   2   3   3      401.16      412.60      5.17 o 
   3   3   3      724.04      721.66      4.54 o 
   4   3   3       16.98       15.73      1.25 o 
   5   3   3        2.61        1.52      0.85 o 
   6   3   3        0.05        0.00      0.56 o 
  -4   4   3       79.52       81.75      6.09 o 
  -3   4   3        0.64        0.00      0.89 o 
  -2   4   3        9.62        9.46      2.19 o 
  -1   4   3       97.13       99.50      5.67 o 
   0   4   3       11.81       19.74      2.30 o 
   1   4   3      255.61      237.22     10.36 o 
   2   4   3       25.46       24.55      0.82 o 
   3   4   3       11.66       14.08      1.20 o 
   4   4   3       34.42       31.22      1.84 o 
   5   4   3       71.86       68.49      2.93 o 
   6   4   3        9.50       10.33      2.23 o 
  -4   5   3        0.09        0.00      1.34 o 
  -3   5   3       10.24       10.89      2.57 o 
  -2   5   3        6.54        4.57      1.61 o 
  -1   5   3      448.14      471.80     28.59 o 
   0   5   3       63.19       58.79      4.72 o 
   1   5   3        0.06        0.00      0.24 o 
   2   5   3       51.85       52.84      3.15 o 
   3   5   3       92.37       95.46      3.06 o 
   4   5   3       69.10       68.99      2.83 o 
   5   5   3       50.71       56.73      2.79 o 
   6   5   3       25.68       25.17      2.97 o 
  -3   6   3        1.46        1.12      1.47 o 
  -2   6   3       15.84       15.26      2.68 o 
  -1   6   3        0.11        0.00      0.69 o 
   0   6   3        0.74        0.94      0.50 o 
   1   6   3        2.45        3.23      0.70 o 
   2   6   3       57.62       66.56      4.02 o 
   3   6   3       21.71       23.68      1.70 o 
   4   6   3       78.14       71.98      5.01 o 
   5   6   3       95.56       84.16      5.20 o 
   6   6   3        2.13        2.68      1.45 o 
  -2   7   3        0.04        0.56      1.23 o 
  -1   7   3        6.15        6.74      1.94 o 
   0   7   3       92.28       91.47      3.42 o 
   1   7   3      245.24      264.20      8.43 o 
   2   7   3       24.16       22.07      2.61 o 
   3   7   3        1.31        1.09      0.85 o 
   4   7   3        1.50        0.94      1.12 o 
   5   7   3       14.95       13.05      2.52 o 
  -1   8   3       12.47       13.14      2.72 o 
   0   8   3       49.90       45.81      3.88 o 
   1   8   3      148.54      153.84      7.03 o 
   2   8   3       28.69       27.58      3.12 o 
   3   8   3        3.92        5.22      1.67 o 
   4   8   3       23.78       22.87      3.21 o 
   5   8   3        7.04        6.98      2.25 o 
   1   9   3       45.50       48.42      4.33 o 
   2   9   3        9.42       10.00      2.43 o 
   3   9   3        8.42        9.04      2.39 o 
  -3  -6   4       21.29       23.92      2.60 o 
  -2  -6   4       21.62       19.03      3.19 o 
  -1  -6   4       33.51       34.09      2.67 o 
   0  -6   4        0.00        0.25      1.18 o 
   1  -6   4        1.81        2.08      1.58 o 
  -4  -5   4       17.80       19.12      3.32 o 
  -3  -5   4       20.52       18.18      3.10 o 
  -2  -5   4      134.39      143.85      7.10 o 
  -1  -5   4       54.27       60.18      3.17 o 
   0  -5   4       16.17       17.00      2.66 o 
   1  -5   4       10.80       11.33      2.41 o 
   2  -5   4        0.34        0.04      0.78 o 
   3  -5   4        3.86        3.59      1.67 o 
  -4  -4   4        8.95        7.32      2.25 o 
  -3  -4   4      105.32       95.18      5.73 o 
  -2  -4   4       98.42      106.47      9.76 o 
  -1  -4   4       17.25       15.92      1.66 o 
   0  -4   4        2.80        2.20      0.83 o 
   1  -4   4        0.06        0.60      0.74 o 
   2  -4   4        7.25        7.63      1.87 o 
   3  -4   4        2.52        1.07      1.00 o 
   4  -4   4       63.31       60.33      5.13 o 
  -5  -3   4        6.38        8.57      2.34 o 
  -4  -3   4       51.73       60.80      4.60 o 
  -3  -3   4       21.40       19.79      2.72 o 
  -2  -3   4       67.88       70.53      5.05 o 
  -1  -3   4       38.56       45.68      2.38 o 
   0  -3   4        0.59        0.21      0.41 o 
   1  -3   4       82.47       75.19      3.77 o 
   2  -3   4       63.74       64.35      4.11 o 
   3  -3   4       12.75       12.04      1.48 o 
   4  -3   4        0.04        0.19      0.64 o 
  -5  -2   4       24.93       22.69      3.19 o 
  -4  -2   4       47.99       46.50      3.88 o 
  -3  -2   4        5.87        4.66      1.49 o 
  -2  -2   4       79.87       74.17      4.22 o 
  -1  -2   4      519.67      548.60     17.45 o 
   0  -2   4       12.05        8.40      1.00 o 
   1  -2   4      232.22      224.93      5.14 o 
   2  -2   4        0.80        0.18      0.33 o 
   3  -2   4       53.51       44.15      3.78 o 
   4  -2   4       45.21       42.83      3.25 o 
   5  -2   4       10.87       11.17      1.77 o 
  -5  -1   4        4.81        2.70      1.52 o 
  -4  -1   4        0.15        0.00      0.69 o 
  -3  -1   4       58.39       61.98      3.95 o 
  -2  -1   4      119.02      108.97      4.80 o 
  -1  -1   4       87.04       82.08      5.94 o 
   0  -1   4      328.79      327.13     12.95 o 
   1  -1   4        0.02        0.00      0.18 o 
   2  -1   4      176.65      185.25      9.37 o 
   3  -1   4        9.41        7.68      1.04 o 
   4  -1   4        5.80        6.03      1.11 o 
   5  -1   4        0.01        0.00      0.58 o 
  -5   0   4       84.72       80.12      6.14 o 
  -4   0   4        4.43        5.96      1.61 o 
  -3   0   4      143.19      124.70      5.35 o 
  -2   0   4      135.94      154.76      5.49 o 
  -1   0   4      446.74      487.66      8.90 o 
   0   0   4      133.87      137.19     11.37 o 
   1   0   4      227.94      230.15      7.73 o 
   2   0   4      600.93      538.05      8.19 o 
   3   0   4       52.82       50.94      3.31 o 
   4   0   4       32.55       31.66      1.96 o 
   5   0   4       10.13        7.25      1.96 o 
   6   0   4        3.75        2.45      1.54 o 
  -5   1   4       85.04       87.04      6.49 o 
  -4   1   4       30.01       32.08      2.27 o 
  -3   1   4        2.05        1.36      0.87 o 
  -2   1   4       23.07       27.31      2.32 o 
  -1   1   4      398.42      382.63      7.70 o 
   0   1   4      145.43      114.73      3.88 o 
   1   1   4        2.39        2.82      0.40 o 
   2   1   4      111.95      119.59      2.07 o 
   3   1   4       15.05       17.10      0.86 o 
   4   1   4      157.90      145.55     10.77 o 
   5   1   4        2.83        1.78      1.18 o 
   6   1   4       21.41       21.00      3.24 o 
  -5   2   4       13.11       13.32      3.10 o 
  -4   2   4        9.46        8.55      2.32 o 
  -3   2   4      126.75      132.46      5.23 o 
  -2   2   4       93.98       94.81      4.17 o 
  -1   2   4      193.08      196.64      5.56 o 
   0   2   4      493.59      548.86      8.68 o 
   1   2   4      812.70      868.67     33.91 o 
   2   2   4       53.16       54.41      3.61 o 
   3   2   4      162.33      153.01      2.42 o 
   4   2   4      277.66      281.27     11.89 o 
   5   2   4        4.53        3.53      1.29 o 
   6   2   4        0.19        0.58      0.83 o 
  -4   3   4       44.46       46.86      4.62 o 
  -3   3   4      189.84      186.82      8.17 o 
  -2   3   4        6.83        7.27      1.10 o 
  -1   3   4       11.53       11.73      1.17 o 
   0   3   4      216.57      126.85    102.34 o 
   1   3   4       16.10       29.84      1.80 o 
   2   3   4      226.12      212.60      3.97 o 
   3   3   4       17.31       17.52      1.25 o 
   4   3   4        1.60        0.35      0.86 o 
   5   3   4       17.61       16.29      2.39 o 
   6   3   4       29.11       27.47      3.19 o 
  -4   4   4       11.74       11.42      2.90 o 
  -3   4   4        0.11        0.00      0.89 o 
  -2   4   4       58.47       60.36      2.73 o 
  -1   4   4       17.59       14.55      1.30 o 
   0   4   4     1202.57      712.05    568.09 o 
   1   4   4      111.65      114.33      4.40 o 
   2   4   4        0.84        1.46      0.49 o 
   3   4   4       38.52       39.91      1.95 o 
   4   4   4       80.78       80.38      2.95 o 
   5   4   4       35.10       36.26      2.19 o 
   6   4   4       18.69       18.32      2.88 o 
  -4   5   4       28.31       24.41      4.02 o 
  -3   5   4      196.25      187.07      8.77 o 
  -2   5   4        9.45        8.39      2.08 o 
  -1   5   4       35.87       34.61      2.01 o 
   0   5   4        0.06        0.37      0.37 o 
   1   5   4        3.41        3.41      0.61 o 
   2   5   4        0.03        0.17      0.30 o 
   3   5   4       63.65       59.70      2.53 o 
   4   5   4       22.32       26.50      1.82 o 
   5   5   4       52.43       50.13      2.65 o 
   6   5   4       57.83       55.04      4.40 o 
  -3   6   4        7.90        4.84      2.14 o 
  -2   6   4        1.44        1.72      1.41 o 
  -1   6   4        3.39        4.21      0.98 o 
   0   6   4       18.04       19.62      1.52 o 
   1   6   4      258.61      246.39     13.24 o 
   2   6   4      465.06      458.88     10.58 o 
   3   6   4       22.82       22.13      1.72 o 
   4   6   4        0.21        0.38      0.50 o 
   5   6   4        1.30        1.14      0.70 o 
   6   6   4       11.07       10.96      2.28 o 
  -2   7   4       10.41       10.55      2.68 o 
  -1   7   4       17.11       19.30      2.83 o 
   0   7   4       40.18       39.96      2.35 o 
   1   7   4      131.10      127.31      5.96 o 
   2   7   4      285.03      293.01      9.17 o 
   3   7   4       62.89       62.32      4.37 o 
   4   7   4        7.37        9.77      2.14 o 
   5   7   4       31.95       34.09      3.61 o 
   6   7   4        5.89        9.01      2.39 o 
  -1   8   4       19.33       15.69      2.83 o 
   1   8   4        5.97        6.14      1.76 o 
   2   8   4      119.34      125.86      6.54 o 
   3   8   4       26.64       27.29      3.17 o 
   4   8   4       16.45       16.11      2.86 o 
   5   8   4        1.80        1.94      1.38 o 
   1   9   4       11.62       10.42      2.41 o 
   2   9   4        6.03        7.01      2.12 o 
   3   9   4        7.24        9.68      2.50 o 
   4   9   4        0.21        0.00      1.03 o 
  -1  -6   5       48.35       44.74      4.71 o 
  -3  -5   5        3.87        5.78      2.19 o 
  -2  -5   5       51.32       53.19      3.38 o 
  -1  -5   5       37.28       42.16      2.93 o 
   0  -5   5        2.35        2.30      1.49 o 
   1  -5   5        0.20        0.31      0.87 o 
   2  -5   5        0.02        0.96      1.03 o 
  -4  -4   5        4.82        3.37      1.67 o 
  -3  -4   5       35.09       44.71      4.35 o 
  -2  -4   5        2.79        3.08      1.13 o 
  -1  -4   5       27.88       27.50      2.21 o 
   0  -4   5        9.07        8.71      1.43 o 
   1  -4   5        0.47        0.78      0.85 o 
   2  -4   5       13.47       12.16      2.41 o 
   3  -4   5       15.50       14.35      2.74 o 
  -4  -3   5       23.11       19.19      3.19 o 
  -3  -3   5       43.37       40.50      3.84 o 
  -2  -3   5        7.20        8.22      1.64 o 
  -1  -3   5       39.02       41.71      2.55 o 
   0  -3   5      183.88      195.47      4.94 o 
   1  -3   5        1.27        2.41      1.07 o 
   2  -3   5       45.20       42.48      3.57 o 
   3  -3   5        0.33        0.60      0.80 o 
   4  -3   5       12.57        9.04      2.32 o 
  -5  -2   5       11.32       12.20      2.83 o 
  -4  -2   5        3.50        3.19      1.56 o 
  -3  -2   5        0.08        1.03      0.85 o 
  -2  -2   5       44.49       45.00      3.57 o 
  -1  -2   5       51.57       49.01      2.51 o 
   0  -2   5       36.61       38.09      2.07 o 
   1  -2   5       67.63       58.39      2.41 o 
   2  -2   5        0.36        0.30      0.38 o 
   3  -2   5       52.02       50.77      2.58 o 
   4  -2   5        0.69        2.04      0.87 o 
   5  -2   5        1.09        1.16      0.91 o 
  -5  -1   5        2.39        2.37      1.52 o 
  -4  -1   5      131.81      120.20      6.34 o 
  -3  -1   5        8.71       10.62      2.10 o 
  -2  -1   5      136.51      118.12      5.44 o 
  -1  -1   5      104.48      117.00      8.50 o 
   0  -1   5      258.19      285.57     16.03 o 
   1  -1   5       30.00       25.89      1.29 o 
   2  -1   5       62.47       66.87      2.59 o 
   3  -1   5      113.73      104.95      7.97 o 
   4  -1   5        9.65       10.08      1.39 o 
   5  -1   5        6.48        6.96      2.12 o 
  -4   0   5      174.21      177.49      7.47 o 
  -3   0   5       30.84       30.39      2.97 o 
  -2   0   5        0.59        0.65      0.74 o 
  -1   0   5       24.66       25.64      2.32 o 
   0   0   5      254.73      246.41     23.38 o 
   1   0   5       90.66       82.80      2.03 o 
   2   0   5        0.08        0.00      0.18 o 
   3   0   5       17.16       18.64      1.40 o 
   4   0   5        6.63        7.62      1.16 o 
   5   0   5       29.88       32.84      3.53 o 
   6   0   5        0.53        0.11      1.07 o 
  -5   1   5       32.69       33.20      4.46 o 
  -4   1   5       33.81       28.34      3.03 o 
  -3   1   5       24.03       28.38      2.77 o 
  -2   1   5      233.22      214.87      6.94 o 
  -1   1   5      143.99      148.80      5.38 o 
   0   1   5      171.71      171.49      5.35 o 
   1   1   5      228.65      238.34     12.72 o 
   2   1   5      220.50      236.46     14.38 o 
   3   1   5       39.75       41.70      1.44 o 
   4   1   5       36.76       34.83      3.08 o 
   5   1   5       72.18       65.46      4.71 o 
   6   1   5        0.20        0.11      1.03 o 
  -4   2   5       10.86       15.62      3.03 o 
  -3   2   5      121.51      126.85      5.67 o 
  -2   2   5      277.69      286.24      7.94 o 
  -1   2   5       16.99       18.18      2.01 o 
   0   2   5        2.46        1.61      0.69 o 
   1   2   5      189.17      184.80     10.17 o 
   2   2   5        0.11        1.28      0.34 o 
   3   2   5       87.95       83.88      3.64 o 
   4   2   5        4.81        7.21      1.67 o 
   5   2   5        0.11        0.00      0.65 o 
   6   2   5        4.23        5.71      1.90 o 
  -4   3   5       42.15       36.06      4.46 o 
  -3   3   5       26.24       25.80      2.11 o 
  -2   3   5        2.40        3.27      0.94 o 
  -1   3   5      170.45      174.28      5.91 o 
   0   3   5       20.74       17.29      1.90 o 
   1   3   5     1540.60     1557.24     87.81 o 
   2   3   5       70.81       65.68      2.38 o 
   3   3   5        0.00        0.16      0.28 o 
   4   3   5       17.98       11.88      6.95 o 
   5   3   5       40.43       39.49      3.53 o 
   6   3   5        9.41       11.20      2.45 o 
  -4   4   5        0.06        1.25      1.61 o 
  -3   4   5       74.24       79.70      5.82 o 
  -2   4   5      501.36      544.09     15.98 o 
  -1   4   5       20.23       22.08      1.67 o 
   0   4   5       51.16       52.63      3.30 o 
   1   4   5        0.78        1.15      0.42 o 
   2   4   5        8.64        8.38      1.03 o 
   3   4   5        4.69        4.80      0.89 o 
   4   4   5       37.57       37.14      2.09 o 
   5   4   5       13.21       11.34      3.47 o 
   6   4   5       22.55       22.27      3.15 o 
  -3   5   5        6.37        3.97      1.85 o 
  -2   5   5       30.52       29.05      3.35 o 
  -1   5   5        3.35        3.66      0.91 o 
   0   5   5       20.14        8.25      7.81 o 
   1   5   5       30.41       27.59      1.51 o 
   2   5   5      378.85      367.83      7.08 o 
   3   5   5      475.04      456.51      7.17 o 
   4   5   5       12.24       10.19      1.31 o 
   5   5   5        0.08        0.45      0.51 o 
   6   5   5        0.42        0.54      0.76 o 
  -3   6   5       35.27       32.22      4.40 o 
  -2   6   5        0.07        0.00      1.09 o 
  -1   6   5       31.37       33.42      2.24 o 
   0   6   5       49.67       55.18      3.77 o 
   1   6   5       80.51       77.33      4.44 o 
   2   6   5      225.96      230.73      7.68 o 
   3   6   5      310.60      315.06      6.29 o 
   4   6   5       73.97       77.47      3.28 o 
   5   6   5        6.96        7.75      1.35 o 
   6   6   5       26.68       24.86      2.26 o 
  -2   7   5       11.57       12.43      2.86 o 
  -1   7   5        1.89        2.74      1.43 o 
   0   7   5       54.58       52.59      3.99 o 
   1   7   5        5.42        5.62      1.65 o 
   2   7   5       11.59       15.46      2.37 o 
   3   7   5      184.99      189.88      7.68 o 
   4   7   5       38.70       39.47      2.51 o 
   5   7   5       15.57       18.05      2.81 o 
   6   7   5        0.99        0.38      1.29 o 
  -1   8   5        0.28        0.00      1.27 o 
   0   8   5        0.41        0.00      0.74 o 
   1   8   5       59.88       63.86      4.69 o 
   2   8   5       23.25       21.89      2.97 o 
   3   8   5        9.99        8.14      2.10 o 
   4   8   5        9.04        7.72      2.21 o 
   5   8   5        1.35        1.90      1.49 o 
   1   9   5       44.95       51.97      4.57 o 
   2   9   5        1.64        1.74      1.29 o 
   3   9   5        0.25        0.00      0.87 o 
   4   9   5       22.80       29.03      3.82 o 
  -1  -5   6        0.14        0.00      0.89 o 
   0  -5   6        8.25        8.72      2.59 o 
  -3  -4   6       13.47       10.15      2.74 o 
  -2  -4   6       22.74       21.91      2.37 o 
  -1  -4   6        4.45        4.17      1.29 o 
   0  -4   6       10.34       13.21      1.76 o 
   1  -4   6       44.28       43.33      4.08 o 
   2  -4   6        0.04        0.00      0.85 o 
  -4  -3   6        8.25        9.80      2.66 o 
  -3  -3   6        1.04        1.70      1.52 o 
  -2  -3   6        0.05        0.00      0.89 o 
  -1  -3   6       20.67       24.63      2.11 o 
   0  -3   6       10.68       11.67      1.54 o 
   1  -3   6       11.43        8.52      2.01 o 
   2  -3   6        9.36        8.86      2.10 o 
   3  -3   6        0.09        0.00      0.80 o 
  -4  -2   6        5.23        2.72      1.56 o 
  -3  -2   6      121.64      108.44      6.27 o 
  -2  -2   6        8.68        7.92      1.99 o 
  -1  -2   6       70.74       66.63      5.04 o 
   0  -2   6       40.75       42.66      2.42 o 
   1  -2   6       79.71       91.97      5.00 o 
   2  -2   6        4.21        4.44      1.43 o 
   3  -2   6        9.93       11.98      2.21 o 
   4  -2   6       16.25       17.69      2.77 o 
  -4  -1   6        9.51       13.08      2.72 o 
  -3  -1   6      185.15      174.82      7.68 o 
  -2  -1   6       20.77       18.81      2.61 o 
  -1  -1   6        0.31        0.29      0.67 o 
   0  -1   6        9.25        9.03      1.27 o 
   1  -1   6       91.57       87.69      2.53 o 
   2  -1   6       30.44       11.27     15.32 o 
   3  -1   6        0.04        0.43      0.48 o 
   4  -1   6        1.31        0.40      0.57 o 
   5  -1   6        1.81        1.90      1.38 o 
  -4   0   6       47.88       46.88      4.28 o 
  -3   0   6       53.71       50.38      4.06 o 
  -2   0   6       35.30       35.83      3.19 o 
  -1   0   6      201.84      197.93      6.94 o 
   0   0   6      104.68      109.95      6.75 o 
   1   0   6       69.51       72.70      5.72 o 
   2   0   6       54.91       52.92      1.98 o 
   3   0   6       35.73       37.72      2.81 o 
   4   0   6       14.36       12.03      2.21 o 
   5   0   6        4.50        6.69      2.03 o 
  -4   1   6        0.33        0.00      0.83 o 
  -3   1   6       20.27       22.00      2.72 o 
  -2   1   6      163.02      163.04      6.58 o 
  -1   1   6      234.56      217.28      7.12 o 
   0   1   6       13.62       15.19      1.81 o 
   1   1   6        1.54        2.22      0.49 o 
   2   1   6       79.85       88.51      3.97 o 
   3   1   6        1.11        0.73      0.33 o 
   4   1   6       27.43       25.32      2.77 o 
   5   1   6        0.31        0.74      1.07 o 
   6   1   6        0.00        0.00      0.89 o 
  -4   2   6       40.23       40.79      4.75 o 
  -3   2   6       80.24       72.02      4.69 o 
  -2   2   6       40.62       36.32      3.12 o 
  -1   2   6        9.54       10.78      1.81 o 
   0   2   6      204.56      195.99      6.36 o 
   1   2   6       11.30        7.01      0.95 o 
   2   2   6      856.01      938.11     69.01 o 
   3   2   6       19.27        7.13     10.36 o 
   4   2   6        0.18        0.40      0.69 o 
   5   2   6        5.34        7.03      1.99 o 
   6   2   6       12.14       13.30      2.79 o 
  -4   3   6        9.36        9.95      2.95 o 
  -3   3   6        0.17        0.16      0.67 o 
  -2   3   6      138.87      136.15      6.00 o 
  -1   3   6      802.80      812.88     13.86 o 
   0   3   6       23.79       19.43      2.16 o 
   1   3   6       37.47       41.01      2.92 o 
   2   3   6        5.12        6.09      0.96 o 
   3   3   6        6.92        5.97      0.96 o 
   4   3   6        7.83        3.85      3.63 o 
   5   3   6       12.93       13.45      2.43 o 
   6   3   6        4.37        5.00      1.81 o 
  -3   4   6      245.96      248.69     10.53 o 
  -2   4   6        9.67       10.08      1.53 o 
  -1   4   6       66.49       68.65      4.52 o 
   0   4   6        5.11        1.52      1.97 o 
   1   4   6       34.42       31.53      1.68 o 
   2   4   6       30.02       30.87      2.34 o 
   3   4   6      277.57      282.12      5.63 o 
   4   4   6      240.54      232.47      5.33 o 
   5   4   6        3.98        2.83      1.27 o 
   6   4   6        0.37        0.07      0.71 o 
  -3   5   6       12.52       12.47      2.99 o 
  -2   5   6       89.39       95.10      8.21 o 
  -1   5   6        0.35        0.18      0.56 o 
   0   5   6       68.93       79.68      4.51 o 
   1   5   6       76.82       76.91      4.33 o 
   2   5   6       92.91       86.76      3.23 o 
   3   5   6      214.34      209.80      5.09 o 
   4   5   6      188.52      191.48      7.36 o 
   5   5   6       49.57       54.26      2.88 o 
   6   5   6        3.13        1.92      1.29 o 
  -2   6   6       25.96       24.97      3.61 o 
  -1   6   6       41.17       47.14      2.75 o 
   0   6   6       10.57        8.72      3.45 o 
   1   6   6       95.97       92.19      5.06 o 
   2   6   6        8.75        7.99      1.76 o 
   3   6   6       15.16       16.09      1.66 o 
   4   6   6      164.32      171.64      5.02 o 
   5   6   6       27.29       31.92      2.35 o 
   6   6   6        7.51        9.53      2.37 o 
  -2   7   6        7.15        9.71      2.77 o 
  -1   7   6       65.23       54.78      4.53 o 
   0   7   6        0.15        0.00      0.69 o 
   1   7   6        0.33        0.00      0.71 o 
   2   7   6      131.63      139.05      6.60 o 
   3   7   6       34.99       33.80      3.44 o 
   4   7   6       12.84       13.23      1.68 o 
   5   7   6        6.06        7.64      1.47 o 
   0   8   6        0.28        0.11      0.89 o 
   1   8   6       29.93       29.70      3.35 o 
   2   8   6      104.10      105.87      6.16 o 
   3   8   6        3.70        2.12      1.23 o 
   4   8   6        0.17        0.02      1.05 o 
   5   8   6       22.26       22.56      3.30 o 
   1   9   6        0.31        0.29      1.09 o 
   2   9   6        5.36        2.74      1.47 o 
   3   9   6       10.54        9.93      2.52 o 
   4   9   6        0.87        1.16      1.47 o 
  -1  -4   7        0.04        0.14      0.93 o 
   0  -4   7        5.62        6.36      2.05 o 
   1  -4   7        0.69        0.80      1.07 o 
  -3  -3   7        4.50        2.90      1.85 o 
  -2  -3   7       64.26       56.61      4.86 o 
  -1  -3   7        5.02        4.86      1.31 o 
   0  -3   7       20.83       24.73      2.25 o 
   1  -3   7        9.43       11.11      2.41 o 
   2  -3   7       18.84       24.81      3.28 o 
   3  -3   7        0.13        1.65      1.27 o 
  -3  -2   7        5.64        6.69      2.21 o 
  -2  -2   7      101.47       99.69      6.14 o 
  -1  -2   7        7.98        7.63      1.45 o 
   0  -2   7        1.09        0.53      0.61 o 
   1  -2   7        2.56        2.09      0.83 o 
   2  -2   7       24.79       27.29      3.06 o 
   3  -2   7        6.43        7.32      1.99 o 
   4  -2   7        0.00        0.22      1.00 o 
  -3  -1   7       43.17       40.83      4.11 o 
  -2  -1   7       48.35       44.36      4.04 o 
  -1  -1   7       24.19       25.68      2.97 o 
   0  -1   7       99.15      110.72      7.99 o 
   1  -1   7       36.27       42.03      2.39 o 
   2  -1   7       12.89       14.86      2.23 o 
   3  -1   7       11.50        9.31      1.35 o 
   4  -1   7        4.16        6.81      2.01 o 
  -4   0   7        0.70        0.45      1.16 o 
  -3   0   7        0.93        0.00      0.89 o 
  -2   0   7       22.09       27.40      3.08 o 
  -1   0   7      104.03      109.40      5.65 o 
   0   0   7      104.97      103.08      6.73 o 
   1   0   7        6.47        4.31      2.62 o 
   2   0   7        3.69        1.72      1.47 o 
   3   0   7       29.92       33.06      2.15 o 
   4   0   7        0.05        0.62      0.91 o 
   5   0   7        6.43        8.52      2.28 o 
  -4   1   7       28.83       29.05      3.57 o 
  -3   1   7       61.08       58.53      4.60 o 
  -2   1   7       89.68       82.38      5.11 o 
  -1   1   7       32.35       32.49      3.08 o 
   0   1   7       14.31       15.46      2.19 o 
   1   1   7      109.85      116.00      7.18 o 
   2   1   7        2.56        2.66      0.59 o 
   3   1   7      251.86      244.34      7.85 o 
   4   1   7        4.54        5.98      1.76 o 
   5   1   7        0.04        0.00      0.83 o 
  -3   2   7       11.12       10.20      2.34 o 
  -2   2   7        0.20        0.04      0.78 o 
  -1   2   7      147.66      140.01      6.20 o 
   0   2   7      667.16      650.20     12.67 o 
   1   2   7       21.00       19.01      2.23 o 
   2   2   7       15.43       15.90      1.10 o 
   3   2   7        6.61        6.83      1.06 o 
   4   2   7        3.73        5.27      1.70 o 
   5   2   7        2.98        6.05      1.92 o 
  -3   3   7       12.68        9.53      1.72 o 
  -2   3   7      478.23      475.27     12.09 o 
  -1   3   7       11.94       11.80      2.10 o 
   0   3   7       85.13       83.60      4.62 o 
   1   3   7        1.49        0.85      0.78 o 
   2   3   7       17.63       12.30      2.13 o 
   3   3   7       16.79       16.23      1.62 o 
   4   3   7      110.52       55.45     58.41 o 
   5   3   7       73.66       72.16      5.13 o 
   6   3   7        1.34        1.05      1.25 o 
  -3   4   7       41.51       45.36      5.00 o 
  -2   4   7       21.03       22.54      2.23 o 
  -1   4   7      142.74      153.59      4.86 o 
   0   4   7        0.14        0.29      0.65 o 
   1   4   7       84.56       97.62      5.00 o 
   2   4   7       71.11       69.09      2.94 o 
   3   4   7       61.47       57.36      2.71 o 
   4   4   7      119.95      118.14      3.99 o 
   5   4   7       71.52       67.38      4.89 o 
   6   4   7       19.19       16.60      3.03 o 
  -3   5   7        9.19        7.30      2.77 o 
  -2   5   7       62.53       65.65      3.54 o 
  -1   5   7       73.61       71.28      3.42 o 
   0   5   7       81.84      100.58      5.38 o 
   1   5   7       23.32       26.22      2.74 o 
   2   5   7       84.17       85.61      4.82 o 
   3   5   7       11.78        9.14      1.33 o 
   4   5   7       11.15       11.31      1.52 o 
   5   5   7       88.43       93.36      6.91 o 
   6   5   7        9.76       13.05      2.74 o 
  -2   6   7       25.94       27.51      3.90 o 
  -1   6   7       15.78       16.94      1.93 o 
   0   6   7      114.18       98.93      5.58 o 
   1   6   7        0.27        0.00      0.60 o 
   2   6   7        0.03        0.00      0.74 o 
   3   6   7      168.66      168.05      5.01 o 
   4   6   7       33.03       30.61      2.28 o 
   5   6   7       10.72       10.09      1.59 o 
   6   6   7        2.32        2.34      1.47 o 
  -1   7   7        0.17        0.07      0.94 o 
   0   7   7       82.91       82.09      5.38 o 
   1   7   7        1.69        2.97      1.38 o 
   2   7   7       48.83       50.89      4.17 o 
   3   7   7      139.38      144.25      7.03 o 
   4   7   7        4.21        3.85      1.13 o 
   5   7   7        0.04        0.00      0.56 o 
   0   8   7       52.52       53.15      4.66 o 
   1   8   7        3.99        5.29      1.81 o 
   2   8   7        0.12        0.00      0.74 o 
   3   8   7        5.11        4.75      1.72 o 
   4   8   7       17.60       23.20      3.35 o 
   5   8   7        1.20        1.25      1.17 o 
   1   9   7        0.40        1.20      1.27 o 
   2   9   7       25.82       34.76      3.93 o 
   3   9   7        8.44        7.03      2.23 o 
  -1  -3   8       30.07       31.57      5.59 o 
   0  -3   8        1.89        2.58      1.13 o 
   1  -3   8        0.94        0.51      1.09 o 
  -2  -2   8       24.46       22.25      3.50 o 
  -1  -2   8       26.81       27.53      3.59 o 
   0  -2   8        7.22        7.94      1.56 o 
   1  -2   8       31.17       34.45      3.66 o 
   2  -2   8        7.10       12.23      2.48 o 
   3  -2   8        0.85        1.76      1.34 o 
  -3  -1   8        2.23        0.96      1.20 o 
  -2  -1   8        1.33        0.98      1.23 o 
  -1  -1   8       13.09       14.12      2.70 o 
   0  -1   8       36.10       43.48      2.78 o 
   1  -1   8       26.24       28.33      3.77 o 
   2  -1   8        2.09        2.28      1.29 o 
   3  -1   8        1.47        0.33      0.89 o 
  -3   0   8       34.92       30.34      3.77 o 
  -2   0   8       55.93       53.28      4.55 o 
  -1   0   8       58.33       55.83      4.46 o 
   0   0   8       15.49       16.71      2.57 o 
   1   0   8        7.72       10.96      1.47 o 
   2   0   8       34.82       38.69      1.88 o 
   3   0   8        0.08        0.40      0.87 o 
   4   0   8       48.21       52.39      4.40 o 
  -3   1   8       35.87       39.89      4.11 o 
  -2   1   8        6.57        5.76      1.76 o 
  -1   1   8        0.05        0.11      0.94 o 
   0   1   8       82.05       75.10      4.80 o 
   1   1   8      304.89      307.84      9.08 o 
   2   1   8        9.75       12.60      1.71 o 
   3   1   8        4.67        3.17      1.32 o 
   4   1   8        3.73        2.50      1.45 o 
   5   1   8        1.33        1.96      1.58 o 
  -3   2   8        0.00        1.56      1.18 o 
  -2   2   8       18.66       16.29      2.74 o 
  -1   2   8      543.11      532.68     13.03 o 
   0   2   8       10.67       10.67      2.12 o 
   1   2   8       61.07       60.98      4.15 o 
   2   2   8        0.03        0.00      0.48 o 
   3   2   8        3.39        4.02      0.99 o 
   4   2   8        5.70        6.54      1.87 o 
   5   2   8       25.27       24.12      3.48 o 
  -3   3   8        1.46        1.78      1.43 o 
  -2   3   8       65.13       66.40      4.93 o 
  -1   3   8       18.07       13.68      2.41 o 
   0   3   8      135.22      137.91      6.40 o 
   1   3   8        0.86        0.56      0.83 o 
   2   3   8       52.31       52.47      3.55 o 
   3   3   8       37.79       42.23      2.44 o 
   4   3   8       25.67       24.32      2.97 o 
   5   3   8       45.74       47.77      4.37 o 
  -3   4   8       12.29       12.75      2.12 o 
  -2   4   8       17.48       17.16      2.16 o 
  -1   4   8      114.90      116.85      6.25 o 
   0   4   8      104.56      100.65      5.58 o 
   1   4   8       80.79       83.78      4.98 o 
   2   4   8       27.33       29.85      2.29 o 
   3   4   8       33.38       30.73      2.18 o 
   4   4   8        9.82        8.83      1.40 o 
   5   4   8        4.82        6.60      2.03 o 
  -2   5   8        0.45        0.00      0.75 o 
  -1   5   8       53.76       60.48      3.39 o 
   0   5   8       18.37       22.67      2.81 o 
   1   5   8      121.48       96.46      5.47 o 
   2   5   8        1.82        0.00      0.83 o 
   3   5   8        0.03        0.55      0.53 o 
   4   5   8      122.95      129.30      4.53 o 
   5   5   8       20.14       22.65      3.21 o 
  -2   6   8        7.41        7.79      2.77 o 
  -1   6   8       15.34       16.51      2.83 o 
   0   6   8        0.05        0.40      0.83 o 
   1   6   8      143.86      136.60      6.76 o 
   2   6   8        3.14        5.69      1.78 o 
   3   6   8       43.34       41.05      2.65 o 
   4   6   8      104.12      105.13      4.25 o 
   5   6   8        2.30        1.94      0.94 o 
  -1   7   8        1.42        0.94      1.12 o 
   0   7   8        0.80        0.04      0.80 o 
   1   7   8       88.45       87.02      5.69 o 
   2   7   8        5.77        3.82      1.54 o 
   3   7   8        0.01        0.45      1.12 o 
   4   7   8        2.07        1.18      0.76 o 
   5   7   8       15.92       17.77      2.15 o 
   0   8   8        0.71        1.32      1.29 o 
   1   8   8       17.15       17.25      3.01 o 
   2   8   8        2.26        5.69      1.96 o 
   3   8   8       29.11       36.90      4.04 o 
   4   8   8       12.48       14.90      2.97 o 
   0  -2   9        4.08        6.05      1.91 o 
   1  -2   9        6.67        9.57      2.59 o 
  -1  -1   9       31.06       28.14      3.77 o 
   0  -1   9       23.30       21.75      3.21 o 
   1  -1   9        5.77        5.62      1.35 o 
   2  -1   9        2.40        2.14      1.38 o 
  -2   0   9       23.94       26.73      3.77 o 
  -1   0   9        1.56        1.96      1.49 o 
   0   0   9        0.02        0.07      1.00 o 
   1   0   9       30.41       29.31      3.34 o 
   2   0   9       90.93      113.99      6.16 o 
  -2   1   9        0.34        0.00      0.89 o 
  -1   1   9       13.50       12.09      2.66 o 
   0   1   9      355.88      362.15     11.13 o 
   1   1   9        6.96        4.64      1.67 o 
   2   1   9       22.67       23.80      1.96 o 
   3   1   9        0.48        0.33      0.87 o 
   4   1   9        0.11        0.31      1.14 o 
  -2   2   9        2.36        3.95      1.81 o 
  -1   2   9       50.15       53.37      4.48 o 
   0   2   9        7.24        4.95      1.72 o 
   1   2   9       76.78       78.54      5.06 o 
   2   2   9        2.80        2.95      1.37 o 
   3   2   9       20.47       20.59      2.83 o 
   4   2   9       11.22       12.72      2.54 o 
  -2   3   9       15.41       12.61      2.70 o 
  -1   3   9       23.06       18.05      2.92 o 
   0   3   9      126.75      133.49      6.83 o 
   1   3   9       74.69       74.88      5.00 o 
   2   3   9       40.58       41.10      2.55 o 
   3   3   9       14.14       14.32      1.70 o 
   4   3   9        6.86        7.25      2.10 o 
   5   3   9        5.24        2.03      1.56 o 
  -2   4   9        1.31        1.86      1.04 o 
  -1   4   9        1.24        0.83      0.96 o 
   0   4   9       60.13       62.21      4.71 o 
   1   4   9       11.15       12.27      2.41 o 
   2   4   9       80.18       71.58      4.84 o 
   3   4   9        4.23        2.67      0.95 o 
   4   4   9        0.08        0.26      0.69 o 
   5   4   9       53.64       59.82      5.06 o 
  -1   5   9       16.43       18.27      2.27 o 
   0   5   9       20.23       18.45      2.92 o 
   1   5   9        0.10        0.83      0.98 o 
   2   5   9      127.10      123.12      6.45 o 
   3   5   9        2.39        3.08      1.02 o 
   4   5   9       19.85       17.85      1.98 o 
   5   5   9       46.44       52.70      4.73 o 
  -1   6   9        2.17        1.76      1.36 o 
   0   6   9        1.07        1.18      1.12 o 
   1   6   9        1.23        0.00      0.74 o 
   2   6   9       92.59       82.11      5.51 o 
   3   6   9        4.27        3.37      1.63 o 
   4   6   9        0.26        0.24      0.60 o 
   5   6   9        0.20        0.29      0.73 o 
   0   7   9       46.34       55.02      4.91 o 
   1   7   9        2.83        3.32      1.54 o 
   2   7   9       21.15       19.28      3.06 o 
   3   7   9        3.05        3.61      1.67 o 
   4   7   9       19.08       22.41      2.33 o 
   1   8   9        2.14        2.14      1.47 o 
   2   8   9        6.91        8.90      2.45 o 
   3   8   9        0.17        1.78      1.63 o 
   0   0  10        4.23        2.32      1.74 o 
   1   0  10      143.97      157.06      7.76 o 
  -1   1  10        2.08        3.44      1.78 o 
   0   1  10       18.85       20.46      3.26 o 
   1   1  10        1.05        0.78      1.27 o 
   2   1  10       28.07       30.75      3.55 o 
  -1   2  10       10.54       10.46      2.61 o 
   0   2  10       19.99       16.13      3.01 o 
   1   2  10       82.70       87.69      5.73 o 
   2   2  10       27.02       27.25      2.52 o 
   3   2  10       12.35       17.05      2.83 o 
  -1   3  10        2.52        1.63      1.43 o 
   0   3  10        1.39        0.33      1.25 o 
   1   3  10       36.92       41.72      4.11 o 
   2   3  10        3.53        4.53      1.83 o 
   3   3  10       33.02       28.22      2.57 o 
   4   3  10        3.17        3.35      1.72 o 
  -1   4  10       40.44       41.41      4.35 o 
   0   4  10       18.43       17.69      3.06 o 
   1   4  10       16.64       10.80      2.54 o 
   2   4  10        0.39        0.78      1.23 o 
   3   4  10       58.69       57.33      3.50 o 
   4   4  10        1.03        1.16      1.27 o 
  -1   5  10       72.66       83.63      6.14 o 
   0   5  10        2.28        0.96      1.16 o 
   1   5  10        0.10        0.00      1.12 o 
   2   5  10        1.33        0.00      1.05 o 
   3   5  10       59.61       53.08      6.95 o 
   4   5  10        1.63        1.80      1.03 o 
   0   6  10       23.85       21.24      3.44 o 
   1   6  10       57.92       59.15      5.02 o 
   2   6  10        3.94        4.35      1.78 o 
   3   6  10       14.04       13.10      2.70 o 
   4   6  10        1.69        1.77      0.96 o 
   1   7  10       10.09        8.81      2.45 o 
   2   7  10        1.88        1.25      1.38 o 
   3   7  10        7.79       11.78      2.79 o 
   1   2  11        1.06        0.65      1.29 o 
   1   3  11       11.57        9.75      2.66 o 
   2   3  11        7.88        7.92      2.41 o 
   1   4  11        1.32        1.70      1.63 o 
   2   4  11        0.17        1.09      1.49 o 
   3   4  11        1.11        0.34      0.89 o 
   1   5  11       25.24       22.76      3.61 o 
   2   5  11       42.46       50.20      4.82 o 
   3   5  11        2.14        2.19      1.67 o 
                                                 
